# Supplementary material for: Effects of salinity change on two superoxide dismutases (SODs) in juvenile marbled eel Anguilla marmorata
Source: PeerJ. 2016 Aug 2;4:e2149. doi: 10.7717/peerj.2149 (PMC4975029; doi:10.7717/peerj.2149)
Supplement: Supplemental Information 1 — The tissues of gill, intestine, kidney, liver, muscle, brain, heart and spleen were collected from six juvenile eels from control group (FW (0 h, salinity of 0‰)). The relative mRNA expression datas of AmSODs in each tissue were calculated by the 2−ΔΔCt method using A. marmorata β-actin as an internal reference gene and spleen as a calibrator. Each experiment was conducted in triplicate. [file peerj-04-2149-s001.xls]

## Sheet: 组织分布
Sample Name	Target Name	Cт
B	act	22.4507
B	act	22.4756
B	act	22.4872
B	Mn	23.8642	1.41351	-2.27522	2.27522	4.84071
B	Mn	23.792	1.31639	-2.30146	2.30146	4.92955	4.88264
B	Mn	23.8901	1.40292	-2.28619	2.28619	4.87766
B	Cu	22.6248	0.174166	0.160549	-0.160549	0.894684
B	Cu	22.3319	-0.143774	-0.0424786	0.0424786	1.02988	0.990225
B	Cu	22.2849	-0.202251	-0.0650349	0.0650349	1.04611
G	act	23.0106			0	1
G	act	22.9422			0	1
G	act	22.8832			0	1
G	Mn	24.8304	1.81978	-1.86894	1.86894	3.65265
G	Mn	24.9385	1.99635	-1.62151	1.62151	3.07696	3.37126
G	Mn	24.8135	1.9303	-1.7588	1.7588	3.38417
G	Cu	22.8279	-0.182673	-0.196289	0.196289	1.14575
G	Cu	22.7817	-0.160452	-0.0591564	0.0591564	1.04186	1.08646
G	Cu	22.646	-0.237238	-0.100021	0.100021	1.07179
S	act	22.1504			0	1
S	act	22.2079			0	1
S	act	22.257			0	1
S	Mn	25.8391	3.68872		0	1
S	Mn	25.8257	3.61785		0	1
S	Mn	25.9461	3.68911		0	1
S	Cu	22.164	0.0136166		0	1
S	Cu	22.1066	-0.101295		0	1
S	Cu	22.1198	-0.137217		0	1
I	act	24.7254			0	1
I	act	24.6503			0	1
I	act	24.5284			0	1
I	Mn	25.974	1.24864	-2.44008	2.44008	5.42673
I	Mn	26.002	1.35172	-2.26613	2.26613	4.81031	5.01989
I	Mn	25.9477	1.41929	-2.26982	2.26982	4.82263
I	Cu	23.0219	-1.70351	-1.71713	1.71713	3.28781
I	Cu	23.3938	-1.25655	-1.15525	1.15525	2.22724	2.68651
I	Cu	23.0438	-1.48459	-1.34737	1.34737	2.54449
L	act	24.6196			0	1
L	act	24.8939			0	1
L	act	24.4672			0	1
L	Mn	23.9604	-0.659176	-4.3479	4.3479	20.3633
L	Mn	24.8391	-0.0548325	-3.67268	3.67268	12.7523	14.5097
L	Mn	24.7759	0.308722	-3.38038	3.38038	10.4135
L	Cu	19.0021	-5.61751	-5.63113	5.63113	49.5609
L	Cu	19.2304	-5.66353	-5.56224	5.56224	47.2499	48.4054
L	Cu	19.3696	-5.09753	-4.96032	4.96032	31.1318
K	act	21.8789			0	1
K	act	22.0403			0	1
K	act	21.8213			0	1
K	Mn	24.0164	2.13752	-1.55121	1.55121	2.93063
K	Mn	23.901	1.86076	-1.75709	1.75709	3.38015	2.8914
K	Mn	24.2695	2.44822	-1.24089	1.24089	2.36344
K	Cu	21.2964	-0.582472	-0.596088	0.596088	1.51161
K	Cu	21.0685	-0.971756	-0.870461	0.870461	1.82825	1.59803
K	Cu	21.1438	-0.677471	-0.540255	0.540255	1.45423
M	act	25.908			0	1
M	act	25.9493			0	1
M	act	25.8797			0	1
M	Mn	23.8432	-2.06481	-5.75353	5.75353	53.9493
M	Mn	23.9971	-1.9522	-5.57005	5.57005	47.5063	48.8508
M	Mn	24.0738	-1.80585	-5.49496	5.49496	45.0969
M	Cu	22.9716	-2.93634	-2.94995	2.94995	7.72725
M	Cu	23.3965	-2.55282	-2.45153	2.45153	5.46995	6.6651
M	Cu	22.9773	-2.90235	-2.76513	2.76513	6.79811
H	act	22.7581			0	1
H	act	22.7951			0	1
H	act	22.8219			0	1
H	Mn	23.1181	0.360037	-3.32869	3.32869	10.047
H	Mn	23.0545	0.259462	-3.35839	3.35839	10.2559	10.3221
H	Mn	23.0964	0.274498	-3.41461	3.41461	10.6635
H	Cu	22.6259	-0.132145	-0.145761	0.145761	1.10631
H	Cu	22.6302	-0.164898	-0.0636024	0.0636024	1.04507	1.05891
H	Cu	22.6486	-0.173309	-0.0360928	0.0360928	1.02533
